# Supplementary material for: Validity and Reliability of the Baby and Child Eating Behavior Questionnaire, Toddler Version (BEBQ-Mex and CEBQ-T-Mex) in a Low Sociodemographic Sample Recruited in a Mexican Hospital
Source: Behav Sci (Basel). 2021 Dec 2;11(12):168. doi: 10.3390/bs11120168 (PMC8698384; doi:10.3390/bs11120168)
Supplement: Supplementary file 1 [file behavsci-11-00168-s001.zip]

Archive with 1 entries (1 files):
- behavsci-1422232-supplementary.pdf
